# Supplementary material for: Dietary restriction mitigates the age-associated decline in mouse B cell receptor repertoire diversity
Source: Cell Rep. 2023 Jun 28;42(7):112722. doi: 10.1016/j.celrep.2023.112722 (PMC10391628; doi:10.1016/j.celrep.2023.112722)
Supplement: Table S1. Supplementary statistics — (A) Spleen relative abundance isotypes. (B) Spleen richness diversity. (C) Spleen Shannon diversity. (D) Spleen Simpson diversity. (E) Spleen clonal expansions. (F) Spleen RDI. (G) Spleen SHM synonymous. (H) Spleen SHM non-synonymous. (I) Spleen CDR3 length distribution. (J) Spleen class-switch status. (K) Ileum relative abundance isotypes. (L) Ileum richness diversity. (M) Ileum Shannon diversity. (N) Ileum Simpson diversity. (O) Ileum clonal expansions. (P) Ileum RDI. (Q) Ileum SHM synonymous. (R) Ileum SHM non-synonymous. (S) Ileum CDR3 length distribution. (T) Ileum class-switch status. [file mmc2.xlsx]

## Sheet: Summary
Sheet	Explanation
A	Spleen relative abundance isotypes
B	Spleen richness diversity
C	Spleen shannon diversity
D	Spleen simpson diversity
E	Spleen clonal expansions
F	Spleen Repertoire dissimilarity index
G	Spleen SHM synonymous
H	Spleen SHM non-synonymous
I	Spleen CDR3 length distribution
J	Spleen Class switch status
k	Ileum relative abundance isotypes
L	Ileum richness diversity
M	Ileum shannon diversity
N	Ileum simpson diversity
O	Ileum clonal expansions
P	Ileum Repertoire dissimilarity index
Q	Ileum SHM synonymous
R	Ileum SHM non-synonymous
S	Ileum CDR3 length distribution
T	Ileum Class switch status

## Sheet: A
Mann-whitney with bonferroni correction
IGA																	Linear regression through age
5 months					20 months						24 months							p-value	slope		Relative abundance IgA
	AL_lifelong	DR_lifelong				AL_DR16M	AL_lifelong	DR_lifelong				AL_DR16M	AL_lifelong	DR_lifelong			AL_lifelong	0.962755	0.0209281		AL vs DR
AL_lifelong	1	0.403395			AL_DR16M	1	0.315113	0.530869			AL_DR16M	1	0.834532	0.834532			DR_lifelong	0.606822				sum_sq	df	F	PR(>F)
DR_lifelong		1			AL_lifelong		1	0.315113			AL_lifelong		1	0.834532							Diet	384.949	1	1.07983	0.309091
					DR_lifelong			1			DR_lifelong			1							Age	68.9294	1	0.193356	0.664072
																					Age:Diet	194.221	1	0.544815	0.467601
																					Residual	8555.75	24	NaN	NaN
IGD											24 months						Linear regression through age				AL vs AL_DR16M
5 months					20 months							AL_DR16M	AL_lifelong	DR_lifelong				p-value	slope			sum_sq	df	F	PR(>F)
	AL_lifelong	DR_lifelong				AL_DR16M	AL_lifelong	DR_lifelong			AL_DR16M	1	0.036557	0.29627			AL_lifelong	0.00108412	-0.131965		Diet	16.8638	1	0.143488	0.710145
AL_lifelong	1	0.036714			AL_DR16M	1	1	1			AL_lifelong		1	0.036557			DR_lifelong	0.00206516			Age	25.9076	1	0.220439	0.645458
DR_lifelong		1			AL_lifelong		1	1			DR_lifelong			1							Age:Diet	103.471	1	0.8804	0.362956
					DR_lifelong			1													Residual	1762.91	15	NaN	NaN
																					DR vs AL_DR16M
											24 months											sum_sq	df	F	PR(>F)
IGE												AL_DR16M	AL_lifelong	DR_lifelong			Linear regression through age				Diet	520.152	1	1.34471	0.264331
5 months					20 months						AL_DR16M	1	1	1				p-value	slope		Age	631.116	1	1.63158	0.220902
	AL_lifelong	DR_lifelong				AL_DR16M	AL_lifelong	DR_lifelong			AL_lifelong		1	0.806791			AL_lifelong	0.837181	-0.000590769		Age:Diet	478.409	1	1.2368	0.283596
AL_lifelong	1	0.210075			AL_DR16M	1	0.834532	0.834532			DR_lifelong			1			DR_lifelong	0.343451			Residual	5802.19	15	NaN	NaN
DR_lifelong		1			AL_lifelong		1	0.834532													Relative abundance IgD
					DR_lifelong			1													AL vs DR
											24 months											sum_sq	df	F	PR(>F)
												AL_DR16M	AL_lifelong	DR_lifelong							Diet	15.7711	1	7.64722	0.010759
IGG											AL_DR16M	1	1	1			Linear regression through age				Age	42.828	1	20.7668	0.000128
5 months					20 months						AL_lifelong		1	1				p-value	slope		Age:Diet	5.71784	1	2.77252	0.108898
	AL_lifelong	DR_lifelong				AL_DR16M	AL_lifelong	DR_lifelong			DR_lifelong			1			AL_lifelong	0.448485	-0.31448		Residual	49.4958	24	NaN	NaN
AL_lifelong	1	0.094693			AL_DR16M	1	1	1									DR_lifelong	0.212563			AL vs AL_DR16M
DR_lifelong		1			AL_lifelong		1	1														sum_sq	df	F	PR(>F)
					DR_lifelong			1			24 months										Diet	1.36618	1	1.11089	0.30857
												AL_DR16M	AL_lifelong	DR_lifelong							Age	6.32159	1	5.14034	0.038588
											AL_DR16M	1	1	1							Age:Diet	4.79485	1	3.89888	0.067023
IGM											AL_lifelong		1	1			Linear regression through age				Residual	18.447	15	NaN	NaN
5 months					20 months						DR_lifelong			1				p-value	slope		DR vs AL_DR16M
	AL_lifelong	DR_lifelong				AL_DR16M	AL_lifelong	DR_lifelong									AL_lifelong	0.504304	0.426108			sum_sq	df	F	PR(>F)
AL_lifelong	1	0.210075			AL_DR16M	1	1	0.315113									DR_lifelong	0.368639			Diet	0.206878	1	0.215437	0.649203
DR_lifelong		1			AL_lifelong		1	0.315113													Age	0.174987	1	0.182227	0.67553
					DR_lifelong			1													Age:Diet	0.001115	1	0.001161	0.973268
																					Residual	14.4041	15	NaN	NaN
																					Relative abundance IgE
P-values < 0,05 in red																					AL vs DR
																						sum_sq	df	F	PR(>F)
																					Diet	0.006791	1	0.201012	0.657927
																					Age	0.03822	1	1.13127	0.29809
																					Age:Diet	7e-06	1	0.000208	0.988602
																					Residual	0.81084	24	NaN	NaN
																					AL vs AL_DR16M
																						sum_sq	df	F	PR(>F)
																					Diet	0.001992	1	0.045995	0.833072
																					Age	0.01491	1	0.344326	0.56607
																					Age:Diet	0.120247	1	2.77689	0.116373
																					Residual	0.649545	15	NaN	NaN
																					DR vs AL_DR16M
																						sum_sq	df	F	PR(>F)
																					Diet	0.007966	1	0.354559	0.560421
																					Age	0.034486	1	1.53484	0.234424
																					Age:Diet	0.000411	1	0.018313	0.894154
																					Residual	0.337027	15	NaN	NaN
																					Relative abundance IgG
																					AL vs DR
																						sum_sq	df	F	PR(>F)
																					Diet	126.407	1	1.38256	0.251199
																					Age	0.809855	1	0.008858	0.925799
																					Age:Diet	161.934	1	1.77112	0.19575
																					Residual	2194.32	24	NaN	NaN
																					AL vs AL_DR16M
																						sum_sq	df	F	PR(>F)
																					Diet	21.7777	1	0.181837	0.675856
																					Age	2.22061	1	0.018541	0.8935
																					Age:Diet	93.75	1	0.782783	0.390253
																					Residual	1796.47	15	NaN	NaN
																					DR vs AL_DR16M
																						sum_sq	df	F	PR(>F)
																					Diet	5.27471	1	0.061092	0.80813
																					Age	196.143	1	2.27172	0.152523
																					Age:Diet	45.5996	1	0.528134	0.478581
																					Residual	1295.11	15	NaN	NaN
																					Relative abundance IgM
																					AL vs DR
																						sum_sq	df	F	PR(>F)
																					Diet	154.523	1	0.526044	0.475288
																					Age	8.14237	1	0.027719	0.869165
																					Age:Diet	588.925	1	2.00489	0.169641
																					Residual	7049.87	24	NaN	NaN
																					AL vs AL_DR16M
																						sum_sq	df	F	PR(>F)
																					Diet	0.318215	1	0.001518	0.969436
																					Age	0.928126	1	0.004427	0.94783
																					Age:Diet	4.18968	1	0.019984	0.889462
																					Residual	3144.72	15	NaN	NaN
																					DR vs AL_DR16M
																						sum_sq	df	F	PR(>F)
																					Diet	657.799	1	2.21041	0.157799
																					Age	128.812	1	0.432847	0.520565
																					Age:Diet	228.213	1	0.766863	0.394996
																					Residual	4463.88	15	NaN	NaN

## Sheet: B
Mann-whitney with bonferroni correction
																	Linear regression through age
5 months					20 months						24 months							p-value	slope
	AL_lifelong	DR_lifelong				AL_DR16M	AL_lifelong	DR_lifelong				AL_DR16M	AL_lifelong	DR_lifelong			AL_lifelong	0.000601279	-294.28
AL_lifelong	1	0.497438			AL_DR16M	1	0.006263	7e-06			AL_DR16M	1	0.000279	0.000637			DR_lifelong	1.767e-06
DR_lifelong		1			AL_lifelong		1	0.001125			AL_lifelong		1	0.695137
					DR_lifelong			1			DR_lifelong			1			2-way ANOVA
																	AL vs DR
																		sum_sq	df	F	PR(>F)
P-values < 0,05 in red																	Diet	9895993	1	2.45329	0.13037
																	Age	188061000	1	46.6217	4.61874e-07
																	Age:Diet	13343040	1	3.30784	0.0814515
																	Residual	96810350	24	NaN	NaN
																	AL vs AL_DR16M
																		sum_sq	df	F	PR(>F)
																	Diet	218345500	1	25.9635	0.000132
																	Age	50381480	1	5.99087	0.027168
																	Age:Diet	8610243	1	1.02385	0.327653
																	Residual	126145600	15	NaN	NaN
																	DR vs AL_DR16M
																		sum_sq	df	F	PR(>F)
																	Diet	395097200	1	52.6672	3e-06
																	Age	13611190	1	1.8144	0.19798
																	Age:Diet	463904	1	0.061839	0.806985
																	Residual	112526500	15	NaN	NaN

## Sheet: C
Mann-whitney with bonferroni correction
																	Linear regression through age
5 months					20 months						24 months							p-value	slope
	AL_lifelong	DR_lifelong				AL_DR16M	AL_lifelong	DR_lifelong				AL_DR16M	AL_lifelong	DR_lifelong			AL_lifelong	0.000216733	-35.7094
AL_lifelong	1000000	0.923933			AL_DR16M	100000	0.59278	0.59278			AL_DR16M	1000000	0.008362	0.742661			DR_lifelong	0.00016199
DR_lifelong	0.923933	1000000			AL_lifelong	0.59278	1000000	0.293377			AL_lifelong	0.008362	1000000	0.004147
					DR_lifelong	0.59278	0.293377	1000000			DR_lifelong	0.742661	0.004147	1000000			2-way ANOVA
																	AL vs DR
																		sum_sq	df	F	PR(>F)
P-values < 0,05 in red																	Diet	125011	1	4.293	0.0491807
																	Age	2093534	1	71.8942	1.11037e-08
																	Age:Diet	6581.32	1	0.226009	0.638797
																	Residual	698872	24	NaN	NaN
																	AL vs AL_DR16M
																		sum_sq	df	F	PR(>F)
																	Diet	92380.8	1	4.07518	0.061764
																	Age	95234.6	1	4.20108	0.058306
																	Age:Diet	1551.2	1	0.068428	0.797197
																	Residual	340037	15	NaN	NaN
																	DR vs AL_DR16M
																		sum_sq	df	F	PR(>F)
																	Diet	1461.15	1	0.041216	0.84185
																	Age	105581	1	2.97821	0.104927
																	Age:Diet	3215.64	1	0.090706	0.767416
																	Residual	531766	15	NaN	NaN

## Sheet: D
Mann-whitney with bonferroni correction
																	Linear regression through age
5 months					20 months						24 months							p-value	slope
	AL_lifelong	DR_lifelong				AL_DR16M	AL_lifelong	DR_lifelong				AL_DR16M	AL_lifelong	DR_lifelong			AL_lifelong	0.000148683	-4.95588
AL_lifelong	1000000	0.923933			AL_DR16M	1000000	0.78573	0.384008			AL_DR16M	1000000	0.061957	0.602541			DR_lifelong	0.0303952
DR_lifelong	0.923933	1000000			AL_lifelong	0.78573	1000000	0.260259			AL_lifelong	0.061957	1000000	0.021919
					DR_lifelong	0.384008	0.260259	1000000			DR_lifelong	0.602541	0.021919	1000000			2-way ANOVA
																	AL vs DR
																		sum_sq	df	F	PR(>F)
P-values < 0,05 in red																	Diet	2764.09	1	2.27764	0.144305
																	Age	32863.8	1	27.0801	2.5e-05
																	Age:Diet	1320.21	1	1.08787	0.307337
																	Residual	29125.9	24	NaN	NaN
																	AL vs AL_DR16M
																		sum_sq	df	F	PR(>F)
																	Diet	550.94	1	2.13367	0.164725
																	Age	831.191	1	3.21901	0.092965
																	Age:Diet	25.0786	1	0.097124	0.759599
																	Residual	3873.2	15	NaN	NaN
																	DR vs AL_DR16M
																		sum_sq	df	F	PR(>F)
																	Diet	1990.2	1	1.29669	0.272678
																	Age	3700.67	1	2.41113	0.141316
																	Age:Diet	1517.25	1	0.988548	0.335867
																	Residual	23022.4	15	NaN	NaN

## Sheet: E
Mann-whitney with bonferroni correction
																	Linear regression through age
5 months					20 months						24 months							p-value	slope
	AL_lifelong	DR_lifelong				AL_DR16M	AL_lifelong	DR_lifelong				AL_DR16M	AL_lifelong	DR_lifelong			AL_lifelong	8.506e-05	0.0246448
AL_lifelong	1	0.83			AL_DR16M	1	0.26	0.61			AL_DR16M	1	0.021572	0.403395			DR_lifelong	0.0267
DR_lifelong		1			AL_lifelong		1	0.11			AL_lifelong		1	0.060103
					DR_lifelong			1			DR_lifelong			1			2-way ANOVA
																	AL vs DR
																		sum_sq	df	F	PR(>F)
																	Diet	0.074662	1	5.28254	0.030556
																	Age	0.529662	1	37.4751	3e-06
																	Age:Diet	0.061086	1	4.32197	0.048481
																	Residual	0.339209	24	NaN	NaN
																	AL vs AL_DR16M
																		sum_sq	df	F	PR(>F)
																	Diet	0.095867	1	10.0993	0.006239
																	Age	0.108521	1	11.4323	0.004114
																	Age:Diet	0.035076	1	3.69511	0.073774
																	Residual	0.142387	15	NaN	NaN
																	DR vs AL_DR16M
																		sum_sq	df	F	PR(>F)
																	Diet	0.003825	1	0.239812	0.631426
																	Age	0.050989	1	3.19669	0.094003
																	Age:Diet	0.005988	1	0.375399	0.549253
																	Residual	0.239257	15	NaN	NaN

## Sheet: F
Mann-whitney with bonferroni correction
																	Linear regression through age
5 months					20 months						24 months							p-value	slope
	AL_lifelong	DR_lifelong				AL_DR16M	AL_lifelong	DR_lifelong				AL_DR16M	AL_lifelong	DR_lifelong			AL_lifelong	8.2e-17	0.238693
AL_lifelong	1	0.610169			AL_DR16M	1	0.018992	0.130494			AL_DR16M	1	0.000205	0.459984			DR_lifelong	1e-08
DR_lifelong		1			AL_lifelong		1	0.000383			AL_lifelong		1	0.001735
					DR_lifelong			1			DR_lifelong			1			2-way ANOVA
																	AL vs DR
																		sum_sq	df	F	PR(>F)
																	Diet	11.1932	1	18.1791	7.79772e-05
																	Age	151.439	1	245.957	3.7982e-22
																	Age:Diet	7.82021	1	12.701	0.000755668
																	Residual	34.4801	56	NaN	NaN
																	AL vs AL_DR16M
																		sum_sq	df	F	PR(>F)
																	Diet	14.2636	1	30.3197	3e-06
																	Age	10.5691	1	22.4664	3.3e-05
																	Age:Diet	4.76854	1	10.1363	0.002995
																	Residual	16.9359	36	NaN	NaN
																	DR vs AL_DR16M
																		sum_sq	df	F	PR(>F)
																	Diet	0.242374	1	0.399725	0.531227
																	Age	5.3494	1	8.82227	0.005271
																	Age:Diet	1.55141	1	2.55859	0.118437
																	Residual	21.8287	36	NaN	NaN

## Sheet: G
Mann-whitney with bonferroni correction
																	Linear regression through age
5 months					20 months						24 months							p-value	slope
	AL_lifelong	DR_lifelong				AL_DR16M	AL_lifelong	DR_lifelong				AL_DR16M	AL_lifelong	DR_lifelong			AL_lifelong	0.333275	-0.000131663
AL_lifelong	1	0.403395			AL_DR16M	1	0.431016	0.834532			AL_DR16M	1	0.902523	0.468482			DR_lifelong	0.07516
DR_lifelong		1			AL_lifelong		1	0.605093			AL_lifelong		1	0.468482
					DR_lifelong			1			DR_lifelong			1			2-way ANOVA
																	AL vs DR
																		sum_sq	df	F	PR(>F)
																	Diet	4.4e-05	1	2.19458	0.151508
																	Age	2.4e-05	1	1.2101	0.282224
																	Age:Diet	9.7e-05	1	4.78367	0.038709
																	Residual	0.000486	24	NaN	NaN
																	AL vs AL_DR16M
																		sum_sq	df	F	PR(>F)
																	Diet	7e-06	1	0.885687	0.361559
																	Age	5.7e-05	1	7.04705	0.018024
																	Age:Diet	6e-06	1	0.733686	0.405168
																	Residual	0.000122	15	NaN	NaN
																	DR vs AL_DR16M
																		sum_sq	df	F	PR(>F)
																	Diet	7.5e-05	1	3.1908	0.094279
																	Age	1.1e-05	1	0.466879	0.504845
																	Age:Diet	4.9e-05	1	2.08042	0.169754
																	Residual	0.00035	15	NaN	NaN

## Sheet: H
Mann-whitney with bonferroni correction
																	Linear regression through age
5 months					20 months						24 months							p-value	slope
	AL_lifelong	DR_lifelong				AL_DR16M	AL_lifelong	DR_lifelong				AL_DR16M	AL_lifelong	DR_lifelong			AL_lifelong	0.36503	-0.000267311
AL_lifelong	1	0.29627			AL_DR16M	1	0.530869	0.530869			AL_DR16M	1	0.855964	0.405516			DR_lifelong	0.0653344
DR_lifelong		1			AL_lifelong		1	0.530869			AL_lifelong		1	0.387862
					DR_lifelong			1			DR_lifelong			1			2-way ANOVA
																	AL vs DR
																		sum_sq	df	F	PR(>F)
																	Diet	0.000208	1	2.78517	0.108136
																	Age	0.000122	1	1.63655	0.21303
																	Age:Diet	0.00037	1	4.95233	0.035708
																	Residual	0.001794	24	NaN	NaN
																	AL vs AL_DR16M
																		sum_sq	df	F	PR(>F)
																	Diet	6.95198e-06	1	0.259211	0.61807
																	Age	0.000229836	1	8.56964	0.0104
																	Age:Diet	4.74772e-07	1	0.017702	0.895922
																	Residual	0.000402296	15	NaN	NaN
																	DR vs AL_DR16M
																		sum_sq	df	F	PR(>F)
																	Diet	0.00042	1	4.36729	0.054082
																	Age	2.2e-05	1	0.23065	0.637971
																	Age:Diet	0.000108	1	1.12336	0.305965
																	Residual	0.001443	15	NaN	NaN

## Sheet: I
Fisher on proportions of variable
																	Linear regression through age
5 months					20 months						24 months							p-value	slope
	AL_lifelong	DR_lifelong				AL_DR16M	AL_lifelong	DR_lifelong				AL_DR16M	AL_lifelong	DR_lifelong			AL_lifelong	0.556679	0.030632
AL_lifelong	1	1			AL_DR16M	1	1	1			AL_DR16M	1	0.01135	1			DR_lifelong	0.5386
DR_lifelong		1			AL_lifelong		1	1			AL_lifelong		1	0.0485
					DR_lifelong			1			DR_lifelong			1			2-way ANOVA
																	AL vs DR
																		sum_sq	df	F	PR(>F)
																	Diet	0.158477	1	0.167	0.686415
																	Age	1.20941	1	1.27446	0.27009
																	Age:Diet	0.106878	1	0.112626	0.74009
																	Residual	22.7751	24	NaN	NaN
																	AL vs AL_DR16M
																		sum_sq	df	F	PR(>F)
																	Diet	1.10414	1	0.680226	0.422431
																	Age	0.249425	1	0.153662	0.700573
																	Age:Diet	0.033981	1	0.020935	0.886883
																	Residual	24.348	15	NaN	NaN
																	DR vs AL_DR16M
																		sum_sq	df	F	PR(>F)
																	Diet	0.859649	1	2.54042	0.131815
																	Age	0.25921	1	0.766014	0.395252
																	Age:Diet	0.030293	1	0.089522	0.768891
																	Residual	5.07582	15	NaN	NaN

[truncated: 11 more sheets: J, K, L, M, N, O, P, Q, R, S, T]
